# Supplementary material for: Increased Monocyte Production of IL-6 after Toll-like Receptor Activation in Children with Autism Spectrum Disorder (ASD) Is Associated with Repetitive and Restricted Behaviors
Source: Brain Sci. 2022 Feb 5;12(2):220. doi: 10.3390/brainsci12020220 (PMC8870658; doi:10.3390/brainsci12020220)
Supplement: Supplementary file 1 [file brainsci-12-00220-s001.zip]

Archive with 1 entries (1 files):
- brainsci-1547538-supplementary.xlsx
