# Supplementary material for: Increased Monocyte Production of IL-6 after Toll-like Receptor Activation in Children with Autism Spectrum Disorder (ASD) Is Associated with Repetitive and Restricted Behaviors
Source: Brain Sci. 2022 Feb 5;12(2):220. doi: 10.3390/brainsci12020220 (PMC8870658; doi:10.3390/brainsci12020220)
Supplement: Supplementary file 1 [file brainsci-12-00220-s001.zip › brainsci-1547538-supplementary.xlsx]

## Sheet: Demo table
Supplemental Table S1: Clinical characteristics and demographics of study participants
	TD (n=20)	ASD (n=25)
M/F	16/4	19/6
Age	5.48 (4.86-6.13)	5.62 (5.08-6.35)
MSEL DQ	101.6 (98.4-106.6)	40.6 (29.8-66.3)
MSEL VDQ	99.3 (94.9-109.9)	66.4 (54.4-79.1)
MSEL NVDQ	100.0 (94.2-107.4)	52.4 (44.2-65.1)
ADOS SA	NA	15.0 (11.25-17.50)
ADOS RBB	NA	4.5 (3.0-6.0)
ADOS Severity	NA	8.5 (6.25-10.0)
RBS Stereotyped Behavior	0 (0.0-1.0)	6.5 (4.0-9.0)
RBS Self-injurious Behavior	0 (0.0-0.0)	2.5 (0.75-5.25)
RBS Ritualistic Behavior	0 (0.0-1.0)	1.0 (3.0-7.0)
RBS Sameness Behavior	1 (0.0-2.0)	4.5 (1.75-8.25)
RBS Restricted Behavior	0.5 (0.0-2.0)	3.0 (2.0-6.0)
RBS Overall Score	3.5 (0.25-9.0)	23.0 (18.5-45.25)
ADOS Autism Diagnostic Observation Schedule, ASD Autism Spectrum Disorder, DQ Developmental Quotient, MSEL Mullen Scales of Early Learning, NDQ Nonverbal Developmental Quotient, RBS Repetitive Behavior Scale, SA Social Affect, TD Typically Developing, VDQ Verbal Developmental Quotient.
